# Supplementary material for: Ultrafast sound production mechanism in one of the smallest vertebrates
Source: Proc Natl Acad Sci U S A. 2024 Feb 26;121(10):e2314017121. doi: 10.1073/pnas.2314017121 (PMC10927587; doi:10.1073/pnas.2314017121)
Supplement: Supplementary file 2 — Dataset S01 (XLSX) [file pnas.2314017121.sd01.xlsx]

## Sheet: Sheet1
Species name	Common name	Class	Source level peak dB at 1m	re P [uPa]	Sound reference	Length [m]	Length reference	Weight [kg]	Weight reference
Physeter macrocephalus	Sperm whale	Mammal	239	1	Jakobsen L. H. et al 2021	16	Britannica 2023b	14025	Wilman, H. et. al. 2014
Tursiops truncatus	Common bottlenose dolphin	Mammal	222	1	Jakobsen L. H. et al 2021	3	Britannica 2022	175	Wilman, H. et. al. 2014
Orcinus orca	Killer whale	Mammal	220	1	Jakobsen L. H. et al 2021	7	Heyning, J. E. and Dahlheim, M. E. 1988	4300	Wilman, H. et. al. 2014
Pseudorca crassidens	False killer whale	Mammal	219	1	Jakobsen L. H. et al 2021	6	Baird, R. W. 2009	1360	Wilman, H. et. al. 2014
Balaenoptera physalus	Fin whale	Mammal	203	1	Jakobsen L. H. et al 2021	21	Britannica 2023c	70000	Wilman, H. et. al. 2014
Balaenoptera musculus	Blue whale	Mammal	199	1	Jakobsen L. H. et al 2021	24	McClain, C. R. 2015	190000	Wilman, H. et. al. 2014
Balaenoptera acutorostrata	Common minke whale	Mammal	191	1	Jakobsen L. H. et al 2021	10	Øien, N 1988	3000	Hauksson, E. et. al. 2011
Pogonias cromis	Black drum	Fish	183	1	Jakobsen L. H. et al 2021	1.7	Robins, C.R. and G.C. Ray, 1986	22.1	Jones, C. M., & Wells, B. K. 1998
Argyrosomus japonicus	Japanese meagre	Fish	175	1	Jakobsen L. H. et al 2021	1.81	Griffiths, Marc H. & Phillip C. Heemstra 1995	75	Griffiths, Marc H. & Phillip C. Heemstra 1995
Glaucosoma hebraicum	West Australian dhufish	Fish	140	1	Jakobsen L. H. et al 2021	0.8	McKay, R.J., 1997	26	McKay, R.J., 1997
Bairdiella chrysoura	Silver perch	Fish	138	1	Jakobsen L. H. et al 2021	0.25	Clunie, P. and Koehn, J. D. 2001	1	Vega‐Cendejas, M. E 2023
Porichthys notatus	Plainfin midshipman	Fish	130	1	Zeddies, D. G. et al. 2021	0.38	Eschmeyer, W.N. et. al. 1983	0.35	Lee, J. S. F. 2006
Procnias albus	White bellbird	Bird	125	20	Jakobsen L. H. et al 2021	0.28	Ridgely, R. S. et al. 2009	0.21	Wilman, H. et. al. 2014
Eptesicus fuscus	Big brown bat	Mammal	121	20	Jakobsen L. H. et al 2021	0.38	Graham, G. L. 1994	0.01646	Wilman, H. et. al. 2014
Loxodonta africana	African Bush Elephant	Mammal	120	20	Jakobsen L. H. et al 2021	3.2	Volle, A. 2023	3940.03	Wilman, H. et. al. 2014
Noctilio albiventris	Lesser bulldog bat	Mammal	120	20	Jakobsen L. H. et al 2021	0.075	Hood, C. S. et al. 1983	0.03085	Wilman, H. et. al. 2014
Noctilio leporinus	Greater bulldog bat	Mammal	119	20	Jakobsen L. H. et al 2021	0.118	Brooke, A. P. 1994	0.05832	Wilman, H. et. al. 2014
Canis lupus	Wolf	Mammal	117	20	Jakobsen L. H. et al 2021	1.6	Link Olson, Kurta, A. 1995.	3.218	Wilman, H. et. al. 2014
Panthera leo	Lion	Mammal	117	20	Jakobsen L. H. et al 2021	2.85	Alden, P et. al. 1998	161.499	Wilman, H. et. al. 2014
Hylobates lar	Lar gibbon	Mammal	116	20	Jakobsen L. H. et al 2021	0.46	Mohnot M. L. and Roonwal S. M. 2014	4.982	Wilman, H. et. al. 2014
Lipaugus vociferans	Screaming piha	Bird	116	20	Jakobsen L. H. et al 2021	0.25	Ridgely, R. S. et al. 2009	0.7542	Wilman, H. et. al. 2014
Eptesicus bottae	Botta's serotine (bat)	Mammal	113	20	Jakobsen L. H. et al 2021	0.282	Holderied, M. W. 2005	0.01423	Wilman, H. et. al. 2014
Kassina maculata	Red-legged running frog	Amphibian	110	20	Jakobsen L. H. et al 2021	0.068	Oliveira, B. F. et. al. 2017	0.00833	Ahn, A. N. et. al. 2004
Rana areolata	Crawfish frog	Amphibian	110	20	Jakobsen L. H. et al 2021	0.0806	Oliveira, B. F. et. al. 2017	0.041	Oliveira, B. F. et. al. 2017
Pollimyrus isidori	Elephant Fish	Fish	110	1	Crawford J. D. 1997	0.103	Lalèyè, P.A., 2006	0.007	Ita, E.O. 1984
Bufo gutturalis	Guttural toad	Amphibian	109	20	Jakobsen L. H. et al 2021	0.12	Oliveira, B. F. et. al. 2017	0.0387	Oliveira, B. F. et. al. 2017
Gallus domesticus	Chicken	Bird	108	20	Jakobsen L. H. et al 2021	0.7	Britannica 2023a	2.6	Britannica 2023a
Danionella cerebrum	Danionella	Fish	108	1		0.012	Schulze, L. 2018	2e-05	Schulze, L. 2018
Alligator sinensis	Chinese alligator	Reptile	105	20	Jakobsen L. H. et al 2021	1.8	Fauvel, A. A. 1879	40.5	Fauvel, A. A. 1879
Alligator Mississippiensis	American aligator	Reptile	104	20	Jakobsen L. H. et al 2021	4.1	Schechter, B. and R. Street 2000	453	Schechter, B. and R. Street 2000
Turdus philomelos	Song thrush	Bird	103	20	Jakobsen L. H. et al 2021	0.2175	Clement, P. et. al. 2000	0.06774	Wilman, H. et. al. 2014
Diceroprocta apache	Citrus cicada	Insect	102	20	Jakobsen L. H. et al 2021	0.03	Davis, W. T. 1921	0.000622	Hadley, N. F. et. al. 1991
Pycna semiclara	Whining Forest Cicada	Insect	102	20	Jakobsen L. H. et al 2021	0.045	Villet, M. H. et. al. 2003	0.000978	Villet, M. H. et. al. 2003
Luscinia megarhynchos	Nightingales	Bird	87	20	Brumm, H. 2004	0.155	Kipper, S. et. al. 2006)	0.0196	Wilman, H. et. al. 2014
Gekko gecko	Tokay gecko	Reptile	81	20	Jakobsen L. H. et al 2021	0.28	Aowphol, A. et. al. 2006	0.4	Larsen, G. D. 2015
Melospiza melodia	Sparrow	Bird	80	20	Anderson, R. C. et al. 2008	0.145	Arcese, P. 2020	0.02191	Wilman, H. et. al. 2014
Gryllus campestris	Field Cricket	Insect	76	20	Ali M. 2013	0.02	Ragge D. R. 1965	0.0012	Holzer, B. 2003
Prionotus carolinus	Northern Searobin	Fish	75.4	1	Connaughton, M. A. 2004	0.3	Miller, G.C. 1978	0.326	Roberts, S. C. 1978
Heterocephalus glaber	Naked mole-rats	Mammal	71.9	20	Okanoya, K. 2018	0.129	Sherman, Jennifer. 2009	0.055	Wilman, H. et. al. 2014
Scotinomys xerampelinus	Long-tailed singing mouse	Mammal	63	20	Pasch, B. et al. 2013	0.1506	Hooper, E.T. 1976	0.015	Wilman, H. et. al. 2014
Homo sapien	Human	Mammal	60	20	Chepesiuk, R. 2005	1.65	NCD-RisC 2016	62	Walpole, S. C. 2012
Scotinomys teguina	short-tailed singing mouse	Mammal	54	20	Pasch, B. et al. 2013	0.1324	Hooper, E.T. 1976	0.0112	Smith, F. A., & Lyons, S. K. 2011
Drosophila melanogaster	Fruit fly	Insect	10	20	Aubin T. et al. 2000	0.003	Fernández-Moreno, M. A. 2007	1e-06	Karan, D. et. al. 1998
References
Ahn, A. N., Furrow, E., & Biewener, A. A. (2004). Walking and running in the red-legged running frog,Kassina maculata. Journal of Experimental Biology, 207(3), 399–410. https://doi.org/10.1242/jeb.00761
Alden, P., R. Estes, D. Schlitter, B. McBride. 1998. National Audubon Society Field Guide to African Wildlife. New York, United States of America: Alfred A. Knopf, Inc..
Anderson, R. C., Searcy, W. A., Peters, S., & Nowicki, S. (2008). Soft Song in Song Sparrows: Acoustic Structure and Implications for Signal Function. Ethology, 114(7), 662–676. https://doi.org/10.1111/j.1439-0310.2008.01518.x
Aowphol, A., Thirakhupt, K., Nabhitabhata, J., & Voris, H. K. (2006). Foraging ecology of the Tokay gecko, Gekko gecko in a residential area in Thailand. Amphibia-Reptilia, 27(4), 491-503. https://doi.org/10.1163/156853806778877121
Arcese, P., M. K. Sogge, A. B. Marr, and M. A. Patten (2020). Song Sparrow (Melospiza melodia), version 1.0. In Birds of the World (A. F. Poole and F. B. Gill, Editors). Cornell Lab of Ornithology, Ithaca, NY, USA. https://doi.org/10.2173/bow.sonspa.01
Au, W. W. L., & Banks, K. (1998). The acoustics of the snapping shrimpSynalpheus parneomerisin Kaneohe Bay. The Journal of the Acoustical Society of America, 103(1), 41–47. https://doi.org/10.1121/1.423234
AUBIN, T., RYBAK, F., & MOULIN, B. (2000). A SIMPLE METHOD FOR RECORDING LOW-AMPLITUDE SOUNDS. APPLICATION TO THE STUDY OF THE COURTSHIP SONG OF THE FRUIT FLYDROSOPHILA MELANOGASTER. Bioacoustics, 11(1), 51–67. https://doi.org/10.1080/09524622.2000.9753449
Baird, R. W. (2009). False killer whale: Pseudorca crassidens. In Encyclopedia of marine mammals (pp. 405-406). Academic Press
Britannica, T. Editors of Encyclopaedia (2022). bottlenose dolphin. Encyclopedia Britannica. https://www.britannica.com/animal/bottlenose-dolphin
Britannica, T. Editors of Encyclopaedia (2023a). chicken. Encyclopedia Britannica. https://www.britannica.com/animal/chicken
Britannica, T. Editors of Encyclopaedia (2023b). sperm whale. Encyclopedia Britannica. https://www.britannica.com/animal/sperm-whale
Britannica, T. Editors of Encyclopaedia (2023c). fin whale. Encyclopedia Britannica. https://www.britannica.com/animal/fin-whale
Brooke, A. P. (1994). Diet of the Fishing Bat, Noctilio leporinus (Chiroptera: Noctilionidae). Journal of Mammalogy, 75(1), 212–218. https://doi.org/10.2307/1382253
Brumm, H. (2004). The impact of environmental noise on song amplitude in a territorial bird. Journal of Animal Ecology, 73(3), 434–440. https://doi.org/10.1111/j.0021-8790.2004.00814.x
Chepesiuk, R. (2005). Decibel Hell: The Effects of Living in a Noisy World. Environmental Health Perspectives, 113(1). https://doi.org/10.1289/ehp.113-a34
Clement, Peter; Hathway, Ren; Wilczur, Jan (2000). Thrushes (Helm Identification Guides). Christopher Helm Publishers Ltd. pp. 392–395. ISBN 0-7136-3940-7.
Clunie, Pam; Koehn, John D. (2001). Silver Perch: A Resource Document (Report). Murray-Darling Basin Commission:Canberra. Retrieved 7 September 2016
Connaughton, M. A. (2004). Sound generation in the searobin (Prionotus carolinus), a fish with alternate sonic muscle contraction. Journal of Experimental Biology, 207(10), 1643–1654. https://doi.org/10.1242/jeb.00928
Crawford, John D., Philippe Jacob, and Vincent Bénech. "Sound production and reproductive ecology of strongly acoustic fish in Africa: Pollimyrus isidori, Mormyridae." Behaviour (1997): 677-725.
Davis, W. T. (1921). Records of Cicadas from North America with Descriptions of New Species. Journal of the New York Entomological Society, 29, 1–16.
Eschmeyer, W.N., E.S. Herald and H. Hammann, (1983). A field guide to Pacific coast fishes of North America. Boston (MA, USA): Houghton Mifflin Company. xii+336 p.
Fauvel, A. A. (1879). Alligators in China, Their History, Description & Identification, Society for the Study of Amphibians and Reptiles, 1992
Fernández-Moreno, M. A., Farr, C. L., Kaguni, L. S., & Garesse, R. (2007). Drosophila melanogaster as a Model System to Study Mitochondrial Biology. Methods in Molecular Biology, 372(372), 33–49. https://doi.org/10.1007/978-1-59745-365-3_3
Graham, G. L. (1994) Golden Guide to Bats of the World. Golden Books Publishing Company, Inc., New York, NY.
Griffiths, Marc H., and Phillip C. Heemstra. A contribution to the taxonomy of the marine fish genus Argyrosomus (Perciformes: Sciaenidae), with descriptions of two new species from southern Africa. Grahamstown, South Africa: JLB Smith Institute of Ichthyology, 1995.
Hadley, N. F., Quinlan, M. C., & Kennedy, M. L. (1991). Evaporative Cooling in the Desert Cicada: Thermal Efficiency and Water*sol;Metabolic Costs. Journal of Experimental Biology, 159(1), 269–283. https://doi.org/10.1242/jeb.159.1.269
Hauksson, E.; Víkingsson, G. A.; Halldorsson, S. D.; Olafsdottir, D.; Sigurjónsson, J. (2011). "Preliminary report on biological parameters for NA minke whales in Icelandic waters". Report of the International Whaling Commission. 63: 1–45.
Heyning, J. E.; Dahlheim, M. E. (1988). "Orcinus orca" (PDF). Mammalian Species (304): 1–9. doi:10.2307/3504225
Holderied, M. W. (2005). Echolocation call intensity in the aerial hawking bat Eptesicus bottae (Vespertilionidae) studied using stereo videogrammetry. Journal of Experimental Biology, 208(7), 1321–1327. https://doi.org/10.1242/jeb.01528
Holzer, B. (2003). Condition-dependent signaling affects male sexual attractiveness in field crickets, Gryllus campestris. Behavioral Ecology, 14(3), 353–359. https://doi.org/10.1093/beheco/14.3.35
Hood, C. S., & Pitocchelli J., (1983). Noctilio albiventris. American Society of Mammalogists,197, 1-5
Hooper, E.T., & Carleton, M.D. (1976). Reproduction, Growth and Development in Two Contiguously Allopatric Rodent Species, Genus Scotinomys.
Ita, E.O., (1984). Kainji (Nigeria). p. 43-103. In J.M. Kapetsky and T. Petr (eds.) Status of African reservoir fisheries. CIFA Tech. Pap. 10:326 p.
Jakobsen L. H., Christensen-Dalsgaard J., Juhl P. M., & Elemans C. P. H. (2021). How Loud Can you go? Physical and Physiological Constraints to Producing High Sound Pressures in Animal Vocalizations. Frontiers in Ecology and Evolution, 9. https://doi.org/10.3389/fevo.2021.657254
Jones, C. M., & Wells, B. K. (1998). Age, Growth, and Mortality of Black Drum, Pogonias cromis, in the Chesapeake Bay Region. Fishery Bulletin, 96(3).
Karan, D., Morin, J. P., Moreteau, B., & David, J. R. (1998). Body size and developmental temperature in drosophila melanogaster: analysis of body weight reaction norm. Journal of Thermal Biology, 23(5), 301–309. https://doi.org/10.1016/s0306-4565(98)00021-7
Kasumyan, A. O. (2008). Sounds and sound production in fishes. Journal of Ichthyology, 48(11), 981–1030. https://doi.org/10.1134/s0032945208110039
Kipper, S., Mundry, R., Sommer, C., Hultsch, H., & Todt, D. (2006). Song repertoire size is correlated with body measures and arrival date in common nightingales, Luscinia megarhynchos. Animal Behaviour, 71(1), 211–217. https://doi.org/10.1016/j.anbehav.2005.04.011
Lalèyè, P.A., (2006). Length-weight and length-length relationships of fishes from the Ouémé River in Bénin (West Africa). J. Appl. Ichthyol. 22:330-333.
Larsen, G. D. (2015). Clues to the past and inspiration for the future. Lab Animal, 44(7), 255–255. https://doi.org/10.1038/laban.813
Lee, J. S. F., & Bass, A. H. (2006). Dimorphic male midshipman fish: reduced sexual selection or sexual selection for reduced characters? Behavioral Ecology, 17(4), 670–675. https://doi.org/10.1093/beheco/ark015
Link Olson, Kurta, A. 1995. Mammals of the Great Lakes Region. University of Michigan Press, Ann Arbor, xii + 376 pp. ISBN 0-472-09471-1, price (hardcover), $42.50, ISBN 0-472-06497-5, price (paper), $16.95, Journal of Mammalogy, Volume 78, Issue 2, 21 May 1997, Pages 696–698, https://doi.org/10.2307/1382923
M L Mohnot S M Roonwal. (2014). Primates Of South Asia.
M. Ali, Sound Reception in Different Environments p363, Sensory Ecology, Springer Science & Business Media (2013)
McClain, C. R.; Balk, M. A.; Benfield, M. C.; Branch, T. A.; Chen, C.; Cosgrove, J.; Dove, A. D. M.; Helm, R. R.; Hochberg, F. G.; Gaskins, L. C.; Lee, F. B.; Marshall, A.; McMurray, S. E.; Schanche, C.; Stone, S. N. (2015). "Sizing ocean giants: patterns of intraspecific size variation in marine megafauna". PeerJ
McKay, R.J., (1997). FAO Species Catalogue. Vol. 17. Pearl perches of the world (family Glaucosomatidae). An annotated and illustrated catalogue of the pearl peches known to date. FAO Fish. Synop. 125(17):26p. Rome: FAO.
Miller, G.C. and Richards, W.J. (1978). Triglidae. In W. Fischer (ed.) FAO species identification sheets for fishery purposes. West Atlantic (Fishing Area 31). FAO, Rome. Vol. 5. pag.var.
NCD Risk Factor Collaboration (NCD-RisC) (2016) A century of trends in adult human height eLife 5:e13410 https://doi.org/10.7554/eLife.13410
Øien, N (1988). "Length distribution in catches from the northeastern Atlantic stock of minke whales". Report of the International Whaling Commission. 39: 289–296.
Okanoya, K., Yosida, S., Barone, C. M., Applegate, D. T., Brittan-Powell, E. F., Dooling, R. J., & Park, T. J. (2018). Auditory-vocal coupling in the naked mole-rat, a mammal with poor auditory thresholds. Journal of Comparative Physiology A, 204(11), 905–914. https://doi.org/10.1007/s00359-018-1287-8
Oliveira, B. F., São-Pedro, V. A., Santos-Barrera, G., Penone, C., & Costa, G. C. (2017). AmphiBIO, a global database for amphibian ecological traits. Scientific Data, 4(1). https://doi.org/10.1038/sdata.2017.123
Pasch, Bret; Bolker, Benjamin M.; Phelps, Steven M. (2013). Data from: Interspecific dominance via vocal interactions mediates altitudinal zonation in Neotropical singing mice [Dataset]. Dryad. https://doi.org/10.5061/dryad.v43b8
Ragge D.R. (1965). Grasshoppers, Crickets & Cockroaches of the British Isles. F Warne & Co, London. p. 299.
Ridgely, Robert S.; Tudor, Guy (2009). Field Guide to the Songbirds of South America: Vol. II, The Suboscine Passerines. University of Texas Press. p. 762. ISBN 978-0-292-71748-0
Roberts, S. C. (1978). Biological and Fisheries Data on Northern Searobin, P̲r̲i̲o̲n̲o̲t̲u̲s̲ C̲a̲r̲o̲l̲i̲n̲u̲s̲ (Linnaeus). U.S. National Marine Fisheries Service.
Robins, C.R. and G.C. Ray, 1986. A field guide to Atlantic coast fishes of North America. Houghton Mifflin Company, Boston, U.S.A. 354 p.
Schechter, B. and R. Street (2000). "Alligator mississippiensis" (On-line), Animal Diversity Web. Accessed April 27, 2013 at http://animaldiversity.ummz.umich.edu/site/accounts/information/Alligator_mississippiensis.html
Schulze, L., Henninger, J., Kadobianskyi, M., Chaigne, T., Faustino, A. I., Hakiy, N., Albadri, S., Schuelke, M., Maler, L., Del Bene, F., & Judkewitz, B. (2018). Transparent Danionella translucida as a genetically tractable vertebrate brain model. Nature Methods, 15(11), 977–983. https://doi.org/10.1038/s41592-018-0144-6
Smith, F. A., & Lyons, S. K. (2011). How big should a mammal be? A macroecological look at mammalian body size over space and time. Philosophical Transactions of the Royal Society B: Biological Sciences, 366(1576), 2364–2378. https://doi.org/10.1098/rstb.2011.0067
Vega‐Cendejas, M. E., Hernandez, M., & Palacios-Sánchez, S. (2023). Length-weight relationships of fish species inhabiting the unprotected Yucatan costal Corridor, Mexico. https://doi.org/10.3897/arphapreprints.e110523
Villet, M. H.; Sanborn, A. F.; Phillips, P. K. (2003). "Endothermy and chorusing behaviour in the African platypleurine cicada Pycna semiclara (Germar, 1834) (Hemiptera: Cicadidae)". Canadian Journal of Zoology. 81 (8): 1437–1444. doi:10.1139/z03-119
Volle, A. (2023). African bush elephant. Encyclopedia Britannica. https://www.britannica.com/animal/African-bush-elephant
Walgenbach, J., & Schoof, S. (2015). Annual and Periodical Cicada [Review of Annual and Periodical Cicada]. https://content.ces.ncsu.edu/periodical-cicada
Walpole, S. C., Prieto-Merino, D., Edwards, P., Cleland, J., Stevens, G., & Roberts, I. (2012). The weight of nations: an estimation of adult human biomass. BMC Public Health, 12(1). https://doi.org/10.1186/1471-2458-12-439
Wilman, H., Belmaker, J., Simpson, J., de la Rosa, C., Rivadeneira, M. M., & Jetz, W. (2014). EltonTraits 1.0: Species-level foraging attributes of the world’s birds and mammals. Ecology, 95(7), 2027–2027. https://doi.org/10.1890/13-1917.1
Zeddies, D. G., Fay, R. R., Alderks, P. W., Shaub, K. S., & Sisneros, J. A. (2010). Sound source localization by the plainfin midshipman fish,Porichthys notatus. The Journal of the Acoustical Society of America, 127(5), 3104–3113. https://doi.org/10.1121/1.3365261
