# Supplementary material for: Ultrafast sound production mechanism in one of the smallest vertebrates
Source: Proc Natl Acad Sci U S A. 2024 Feb 26;121(10):e2314017121. doi: 10.1073/pnas.2314017121 (PMC10927587; doi:10.1073/pnas.2314017121)
Supplement: Supplementary file 4 — Dataset S03 (GZ) [file pnas.2314017121.sd03.gz]

Archive with 1 entries (1 files):
- Dataset3_3DMeshDrummingApparatus.stl
